# Supplementary material for: Age-specific reference values for carotid arterial stiffness estimated by ultrasonic wall tracking
Source: J Hum Hypertens. 2019 Aug 21;34(3):214–22. doi: 10.1038/s41371-019-0228-5 (PMC8076029; doi:10.1038/s41371-019-0228-5)
Supplement: Supplementary file 3 — ETIC Calculator of z scores [file 41371_2019_228_MOESM3_ESM.xlsx]

## Sheet: Sheet1
Enter the value of the appropriate parameter below, togther with age and gender
The z-score will be calculated automatically.
A z-score of 0 is average.
z-scores less than -2 or greater than 2 are fairly unusual, representing respectively the bottom and top 2.5% of the population.
									3.3496	0.021	-8.143e-05	-0.08258	-0.00187		0.2538	0.00154
Epsilon value	Age	Gender (0=male, 1=female)			z-score				3.9546	0.022	1.029e-05	-0.0236	-0.0006384		0.2336	0.00117
									age35	age1
75	40	0			0.0045581				5	-17	mean	4.31599
											sd	0.327738
									0.8235	0.01843	-6.899e-05	-0.073	-0.00145		0.2507	0.00126
Beta value	Age	Gender (0=male, 1=female)			z-score				1.6813	0.0185	2.997e-05	-0.0011	-0.000124		0.2224	0.000976
									age35	age1
5.7	40	0			0.0142532				5	-17	mean	1.73588
											sd	0.322098
									1.1796	0.01103	-4.201e-05	-0.0398	-0.000873		0.1276	0.000854
PWV value	Age	Gender (0=male, 1=female)			z-score				1.4147	0.01145	-1.587e-05	-0.01614	-0.000345		0.12053	0.000709
									age35	age1
5.2	40	0			-0.0565376				5	-17	mean	1.658
											sd	0.165273
									99.637	-0.3786	0.00304	-0.3194	-0.01155		6.1851	0.01487
AC value	Age	Gender (0=male, 1=female)			z-score				83.5389	-0.4793	0.00521	-1.59635	-0.04463		5.9349	0.00888
									age35	age1
1	40	0			0.0112365				5	-17	mean	99.9118
											sd	7.84497
